# Supplementary material for: Comparative Analysis of Tentacle Extract and Nematocyst Venom: Toxicity, Mechanism, and Potential Intervention in the Giant Jellyfish Nemopilema nomurai
Source: Mar Drugs. 2024 Aug 9;22(8):362. doi: 10.3390/md22080362 (PMC11355847; doi:10.3390/md22080362)
Supplement: Supplementary file 1 [file marinedrugs-22-00362-s001.zip]

Archive with 1 entries (1 files):
- marinedrugs-3105259-supplementary.pdf
